# Supplementary material for: The tyrosine phosphatase SHP2 increases robustness and information transfer within IL-6-induced JAK/STAT signalling
Source: Cell Commun Signal. 2021 Sep 16;19:94. doi: 10.1186/s12964-021-00770-7 (PMC8444181; doi:10.1186/s12964-021-00770-7)
Supplement: Supplementary file 3 — Additional file 2.Table 1 (Suppl_Table_1 _Fiebelkow.xlsx), statistics for Fig. 3. [file 12964_2021_770_MOESM2_ESM.xlsx]

## Sheet: supplT1.1_Normality
genotype(s)	data set	test	p-value	result	n
all	MI at early activtivation (15 min)	Kolomogorov - Smirnov	0.216116	data follows normal distribution characteristics	103
WT	MI at early activtivation (15 min)	Kolomogorov - Smirnov	0.406758	data follows normal distribution characteristics	36
ΔEx3	MI at early activtivation (15 min)	Kolomogorov - Smirnov	0.195849	data follows normal distribution characteristics	34
ΔEx3 + SHP2	MI at early activtivation (15 min)	Kolomogorov - Smirnov	0.620599	data follows normal distribution characteristics	33

## Sheet: supplT1.2_VarianceAnalysis
Variance Test: N-way Anova
Hypothesis: Factor has influence on MI at early activation if p-value<0.05
Data-Treatment: original Data grouped according to Genotype and c(Hy-IL-6)
Source	Sum Sq.	d.f.	Mean Sq.	F-value	p (F>Fcrit)	result
Genotype	2.68738	2	1.34369	80.9914	1.31858e-18	genotype has effect on data variance
c(Hy-IL-6)	2.25871	11	0.205337	12.3768	2.54131e-12	c(Hy-IL-6) has effect on data variance
Genotype x c(Hy-IL-6)	0.142221	22	0.00646457	0.389655	0.992062	no combinatoric effects detected
Error	1.11156	67	0.0165905
Total	6.235	102

## Sheet: supplT1.3_Post-Hoc-Tests
genotype	vs.	genotype (control)	data set	variance test	p-value	effect size |dunb|	n	n(control)	dMI (bit)	result		p crit	d crit	legend	legend (Cohen 1962, 1988)
ΔEx3	vs.	WT	MI at early activtivation (15 min)	1-way anova	4.0696e-12	0.346587	34	36	0.344447	merely statistical different		>0,05	<0,2	no statistical difference (nsd)
ΔEx3 + SHP2	vs.	WT	MI at early activtivation (15 min)	1-way anova	0.973732	0.00138952	33	36	nsd	no statistical difference (nsd)		0.05	0,2	merely statistical different	small
ΔEx3 + SHP2	vs.	ΔEx3	MI at early activtivation (15 min)	1-way anova	6.05714e-09	0.286947	33	34	-0.34587	merely statistical different		0.05	0.5	subtle statistical difference	medium
												0.05	0.8	obvious statistical difference	large
c(Hy-IL-6)	vs.	ccontrol(Hy-IL-6)	data set	variance test	p-value	effect size |dunb|	n	n(control)	dMI (bit)	result		>0,05	0.8	non-statistical trend observable
0,5 ng/mL	vs.	0 ng/mL	MI of WT at early activtivation (15 min)	1-way anova	0.781396	0.171355	3	3	nsd	no statistical difference (nsd)
1 ng/mL	vs.	0 ng/mL	MI of WT at early activtivation (15 min)	1-way anova	0.867118	0.102969	3	3	nsd	no statistical difference (nsd)
2,5 ng/mL	vs.	0 ng/mL	MI of WT at early activtivation (15 min)	1-way anova	0.85316	0.113953	3	3	nsd	no statistical difference (nsd)
5 ng/mL	vs.	0 ng/mL	MI of WT at early activtivation (15 min)	1-way anova	0.850179	0.116305	3	3	nsd	no statistical difference (nsd)
10 ng/mL	vs.	0 ng/mL	MI of WT at early activtivation (15 min)	1-way anova	0.386833	0.560215	3	3	nsd	no statistical difference (nsd)
17,5 ng/mL	vs.	0 ng/mL	MI of WT at early activtivation (15 min)	1-way anova	0.395293	0.54927	3	3	nsd	no statistical difference (nsd)
25 ng/mL	vs.	0 ng/mL	MI of WT at early activtivation (15 min)	1-way anova	0.257426	0.761876	3	3	nsd	no statistical difference (nsd)
50 ng/mL	vs.	0 ng/mL	MI of WT at early activtivation (15 min)	1-way anova	0.111369	1.17585	3	3	nsd	non-statistical trend observable
75 ng/mL	vs.	0 ng/mL	MI of WT at early activtivation (15 min)	1-way anova	0.0549625	1.54998	3	3	nsd	non-statistical trend observable
100 ng/mL	vs.	0 ng/mL	MI of WT at early activtivation (15 min)	1-way anova	0.0207609	2.13856	3	3	0.27689	obvious statistical difference
150 ng/mL	vs.	0 ng/mL	MI of WT at early activtivation (15 min)	1-way anova	0.0107141	2.60568	3	3	0.349633	obvious statistical difference
0,5 ng/mL	vs.	0 ng/mL	MI of ΔEx3 at early activtivation (15 min)	1-way anova	0.993415	0.00506932	3	3	nsd	no statistical difference (nsd)
1 ng/mL	vs.	0 ng/mL	MI of ΔEx3 at early activtivation (15 min)	1-way anova	0.951826	0.0371165	3	3	nsd	no statistical difference (nsd)
2,5 ng/mL	vs.	0 ng/mL	MI of ΔEx3 at early activtivation (15 min)	1-way anova	0.817512	0.14225	3	3	nsd	no statistical difference (nsd)
5 ng/mL	vs.	0 ng/mL	MI of ΔEx3 at early activtivation (15 min)	1-way anova	0.944318	0.0429133	3	3	nsd	no statistical difference (nsd)
10 ng/mL	vs.	0 ng/mL	MI of ΔEx3 at early activtivation (15 min)	1-way anova	0.761635	0.22608	2	3	nsd	no statistical difference (nsd)
17,5 ng/mL	vs.	0 ng/mL	MI of ΔEx3 at early activtivation (15 min)	1-way anova	0.571184	0.355683	3	3	nsd	no statistical difference (nsd)
25 ng/mL	vs.	0 ng/mL	MI of ΔEx3 at early activtivation (15 min)	1-way anova	0.393096	0.552092	3	3	nsd	no statistical difference (nsd)
50 ng/mL	vs.	0 ng/mL	MI of ΔEx3 at early activtivation (15 min)	1-way anova	0.117017	1.15079	3	3	nsd	non-statistical trend observable
75 ng/mL	vs.	0 ng/mL	MI of ΔEx3 at early activtivation (15 min)	1-way anova	0.0624201	1.47992	3	3	nsd	non-statistical trend observable
100 ng/mL	vs.	0 ng/mL	MI of ΔEx3 at early activtivation (15 min)	1-way anova	0.0496926	2.1283	2	3	0.331608	obvious statistical difference
150 ng/mL	vs.	0 ng/mL	MI of ΔEx3 at early activtivation (15 min)	1-way anova	0.00499038	3.23348	3	3	0.579063	obvious statistical difference
0,5 ng/mL	vs.	0 ng/mL	MI of ΔEx3 + SHP2 at early activtivation (15 min)	1-way anova	0.219623	0.839464	3	3	nsd	non-statistical trend observable
1 ng/mL	vs.	0 ng/mL	MI of ΔEx3 + SHP2 at early activtivation (15 min)	1-way anova	0.615641	0.480748	1	3	nsd	no statistical difference (nsd)
2,5 ng/mL	vs.	0 ng/mL	MI of ΔEx3 + SHP2 at early activtivation (15 min)	1-way anova	0.231438	0.813876	3	3	nsd	non-statistical trend observable
5 ng/mL	vs.	0 ng/mL	MI of ΔEx3 + SHP2 at early activtivation (15 min)	1-way anova	0.611225	0.317876	3	3	nsd	no statistical difference (nsd)
10 ng/mL	vs.	0 ng/mL	MI of ΔEx3 + SHP2 at early activtivation (15 min)	1-way anova	0.840962	0.123594	3	3	nsd	no statistical difference (nsd)
17,5 ng/mL	vs.	0 ng/mL	MI of ΔEx3 + SHP2 at early activtivation (15 min)	1-way anova	0.176379	0.94677	3	3	nsd	non-statistical trend observable
25 ng/mL	vs.	0 ng/mL	MI of ΔEx3 + SHP2 at early activtivation (15 min)	1-way anova	0.240373	1.31721	2	3	nsd	non-statistical trend observable
50 ng/mL	vs.	0 ng/mL	MI of ΔEx3 + SHP2 at early activtivation (15 min)	1-way anova	0.239681	0.796785	3	3	nsd	no statistical difference (nsd)
75 ng/mL	vs.	0 ng/mL	MI of ΔEx3 + SHP2 at early activtivation (15 min)	1-way anova	0.154439	1.01221	3	3	nsd	non-statistical trend observable
100 ng/mL	vs.	0 ng/mL	MI of ΔEx3 + SHP2 at early activtivation (15 min)	1-way anova	0.045008	1.66283	3	3	0.28216	obvious statistical difference
150 ng/mL	vs.	0 ng/mL	MI of ΔEx3 + SHP2 at early activtivation (15 min)	1-way anova	0.0601597	1.50009	3	3	nsd	non-statistical trend observable
										no statistical difference (nsd)

## Sheet: supplT1.4_DataTable
	raw data MI (bit) @ 15 min				normalized data MI (/) @ 15 min
c(Hy-IL-6) [ng/mL]	WT	ΔEx3	ΔEx3 + SHP2		WT	ΔEx3	ΔEx3 + SHP2
0	0.26075	0.40992	0.21904		0.201299	-1.08766	0.337653
0	0.20086	0.66619	0.23182		-1.08534	0.879603	0.787465
0	0.29253	0.57871	0.17748		0.884038	0.20806	-1.12512
0.5	0.24636	0.44002	0.13616		0.159353	-1.12119	-1.15459
0.5	0.21483	0.63263	0.19154		-1.07011	0.799754	0.56349
0.5	0.26563	0.58467	0.19243		0.910755	0.321438	0.591101
1	0.28032	0.43336	0.19013		0.870436	-1.11261	0
1	0.20073	0.65026			-1.0923	0.823829
1	0.25402	0.59033			0.221863	0.288785
2.5	0.28975	0.43203	0.15481		1.10725	-1.1531	-1.14897
2.5	0.2498	0.65671	0.19065		-0.269919	0.629182	0.475026
2.5	0.23334	0.64344	0.19504		-0.837335	0.523918	0.673948
5	0.28907	0.43904	0.21264		1.14781	-1.14842	0.938534
5	0.24494	0.62949	0.18447		-0.464825	0.678378	-1.05182
5	0.23897	0.60777	0.20096		-0.682986	0.47004	0.113284
10	0.29226	0.45011	0.2515		1.0309	-0.06541	1.13306
10	0.26562	0.58093	0.18714		-0.965935	0.06541	-0.373837
10	0.27764		0.17068		-0.064962		-0.759224
17.5	0.27134	0.47058	0.37095		-0.695426	-1.11065	1.15206
17.5	0.28736	0.72747	0.24709		1.14602	0.828903	-0.508462
17.5	0.27347	0.655	0.23701		-0.45059	0.281745	-0.643599
25	0.29913	0.51011	0.59025		0.0918871	-1.06956	0.181195
25	0.32945	0.77958	0.22786		0.950885	0.911655	-0.181195
25	0.25908	0.67706			-1.04277	0.157902
50	0.37928	0.61914	0.77712		0.224599	-1.1427	1.15135
50	0.43137	0.804	0.297		0.868601	0.427583	-0.499529
50	0.27269	0.83785	0.25271		-1.0932	0.715121	-0.651819
75	0.42771	0.67673	0.9033		-0.183384	-1.12726	1.14032
75	0.57803	0.88552	0.40357		1.079	0.346939	-0.412819
75	0.3429	0.9469	0.30232		-0.895616	0.780325	-0.727499
100	0.58059	0.83346	0.67768		0.433047	-0.049755	1.11228
100	0.61411	0.93297	0.4435		0.710489	0.049755	-0.287563
100	0.39011		0.35364		-1.14354		-0.824712
150	0.63839	1.03024	0.95081		0.296996	-0.817248	1.11225
150	0.70394	1.09407	0.55472		0.817858	-0.297832	-0.287481
150	0.46071	1.2677	0.40268		-1.11485	1.11508	-0.824772
