# Supplementary material for: The tyrosine phosphatase SHP2 increases robustness and information transfer within IL-6-induced JAK/STAT signalling
Source: Cell Commun Signal. 2021 Sep 16;19:94. doi: 10.1186/s12964-021-00770-7 (PMC8444181; doi:10.1186/s12964-021-00770-7)
Supplement: Supplementary file 4 — Additional file 3.Table 2 (Suppl_Table_2 _Fiebelkow.xlsx), statistics for Fig. 4. [file 12964_2021_770_MOESM3_ESM.xlsx]

## Sheet: supplT2.1_Normality
genotype(s)	data set	test	p-value	result	n
all	MI at late activtivation (15 min)	Kolomogorov - Smirnov	0.0281737	data follows non-normal distribution characteristics	121
WT	MI at late activtivation (15 min)	Kolomogorov - Smirnov	0.502485	data follows normal distribution characteristics	34
ΔEx3	MI at late activtivation (15 min)	Kolomogorov - Smirnov	0.0538376	data follows normal distribution characteristics	57
ΔEx3 + SHP2	MI at late activtivation (15 min)	Kolomogorov - Smirnov	0.208449	data follows normal distribution characteristics	30

## Sheet: supplT2.2_VarianceAnalysis
Variance Test: N-way Anova
Hypothesis: Factor has influence on MI at late activation if p-value<0.05
Data-Treatment: original Data grouped according to Genotype and c(Hy-IL-6)
Source	Sum Sq.	d.f.	Mean Sq.	F-value	p (F>Fcrit)	result
Genotype	0.835268	2	0.417634	23.7076	6.57594e-09	genotype has effect on data variance
c(Hy-IL-6)	0.0701378	11	0.00637616	0.361951	0.967094	c(Hy-IL-6) has no detectable effect on data variance
Genotype x c(Hy-IL-6)	0.109751	22	0.00498867	0.283189	0.99928	no combinatoric effects detected
Error	1.49737	85	0.0176161
Total	2.60906	120

## Sheet: supplT2.3_Post-Hoc-Tests
genotype	vs.	genotype (control)	data set	variance test	p-value	effect size |dunb|	n	n(control)	dMI (bit)	result		p crit	d crit	legend	legend (Cohen 1962, 1988)
ΔEx3	vs.	WT	MI at late activtivation (90 min)	1-way anova	0.000633157	0.10386	57	34	nsd	statistical trend observable		>0,05	<0,2	no statistical difference (nsd)
ΔEx3 + SHP2	vs.	WT	MI at late activtivation (90 min)	1-way anova	1.36569e-12	0.390692	30	34	-0.100802	subtle statistical difference		0.05	<0,2	statistical trend observable
ΔEx3 + SHP2	vs.	ΔEx3	MI at late activtivation (90 min)	1-way anova	3.00165e-09	0.200468	30	57	-0.207176	subtle statistical difference		0.05	0,2	merely statistical different	small
												0.05	0.5	subtle statistical difference	medium
c(Hy-IL-6)	vs.	ccontrol(Hy-IL-6)	data set	variance test	p-value	effect size |dunb|	n	n(control)	dMI (bit)	result		0.05	0.8	obvious statistical difference	large
0,5 ng/mL	1	0 ng/mL	MI of WT at late activtivation (90 min)	1-way anova	0.162907	0.985856	3	3	nsd	non-statistical trend observable		>0,05	0.8	non-statistical trend observable
1 ng/mL	2	0 ng/mL	MI of WT at late activtivation (90 min)	1-way anova	0.258998	0.758899	3	3	nsd	no statistical difference (nsd)
2,5 ng/mL	3	0 ng/mL	MI of WT at late activtivation (90 min)	1-way anova	0.0662547	1.44754	3	3	nsd	non-statistical trend observable
5 ng/mL	4	0 ng/mL	MI of WT at late activtivation (90 min)	1-way anova	0.244246	0.787567	3	3	nsd	no statistical difference (nsd)
10 ng/mL	5	0 ng/mL	MI of WT at late activtivation (90 min)	1-way anova	0.371668	0.580361	3	3	nsd	no statistical difference (nsd)
17,5 ng/mL	6	0 ng/mL	MI of WT at late activtivation (90 min)	1-way anova	0.586875	0.394565	2	3	nsd	no statistical difference (nsd)
25 ng/mL	7	0 ng/mL	MI of WT at late activtivation (90 min)	1-way anova	0.316367	0.660591	3	3	nsd	no statistical difference (nsd)
50 ng/mL	8	0 ng/mL	MI of WT at late activtivation (90 min)	1-way anova	0.680335	0.256056	3	3	nsd	no statistical difference (nsd)
75 ng/mL	9	0 ng/mL	MI of WT at late activtivation (90 min)	1-way anova	0.729457	0.214192	3	3	nsd	no statistical difference (nsd)
100 ng/mL	10	0 ng/mL	MI of WT at late activtivation (90 min)	1-way anova	0.675732	0.388989	2	3	nsd	no statistical difference (nsd)
150 ng/mL	11	0 ng/mL	MI of WT at late activtivation (90 min)	1-way anova	0.652021	0.28092	3	3	nsd	no statistical difference (nsd)
0,5 ng/mL	1	0 ng/mL	MI of ΔEx3 at late activtivation (90 min)	1-way anova	0.951005	0.023131	5	4	nsd	no statistical difference (nsd)
1 ng/mL	2	0 ng/mL	MI of ΔEx3 at late activtivation (90 min)	1-way anova	0.814862	0.0998876	4	4	nsd	no statistical difference (nsd)
2,5 ng/mL	3	0 ng/mL	MI of ΔEx3 at late activtivation (90 min)	1-way anova	0.631225	0.206376	4	4	nsd	no statistical difference (nsd)
5 ng/mL	4	0 ng/mL	MI of ΔEx3 at late activtivation (90 min)	1-way anova	0.960595	0.0184711	5	4	nsd	no statistical difference (nsd)
10 ng/mL	5	0 ng/mL	MI of ΔEx3 at late activtivation (90 min)	1-way anova	0.801944	0.0842419	6	4	nsd	no statistical difference (nsd)
17,5 ng/mL	6	0 ng/mL	MI of ΔEx3 at late activtivation (90 min)	1-way anova	0.659697	0.163457	5	4	nsd	no statistical difference (nsd)
25 ng/mL	7	0 ng/mL	MI of ΔEx3 at late activtivation (90 min)	1-way anova	0.564922	0.248579	4	4	nsd	no statistical difference (nsd)
50 ng/mL	8	0 ng/mL	MI of ΔEx3 at late activtivation (90 min)	1-way anova	0.376449	0.344736	5	4	nsd	no statistical difference (nsd)
75 ng/mL	9	0 ng/mL	MI of ΔEx3 at late activtivation (90 min)	1-way anova	0.593746	0.202759	5	4	nsd	no statistical difference (nsd)
100 ng/mL	10	0 ng/mL	MI of ΔEx3 at late activtivation (90 min)	1-way anova	0.412655	0.318755	5	4	nsd	no statistical difference (nsd)
150 ng/mL	11	0 ng/mL	MI of ΔEx3 at late activtivation (90 min)	1-way anova	0.418889	0.31495	5	4	nsd	no statistical difference (nsd)
0,5 ng/mL	1	0 ng/mL	MI of ΔEx3 + SHP2 at late activtivation (90 min)	1-way anova	0.780162	0.172358	3	3	nsd	no statistical difference (nsd)
1 ng/mL	2	0 ng/mL	MI of ΔEx3 + SHP2 at late activtivation (90 min)	1-way anova	0.926324	0.0568302	3	3	nsd	no statistical difference (nsd)
2,5 ng/mL	3	0 ng/mL	MI of ΔEx3 + SHP2 at late activtivation (90 min)	1-way anova	0.524225	0.624601	1	3	nsd	no statistical difference (nsd)
5 ng/mL	4	0 ng/mL	MI of ΔEx3 + SHP2 at late activtivation (90 min)	1-way anova	0.753765	0.22618	2	3	nsd	no statistical difference (nsd)
10 ng/mL	5	0 ng/mL	MI of ΔEx3 + SHP2 at late activtivation (90 min)	1-way anova	0.85741	0.131562	2	3	nsd	no statistical difference (nsd)
17,5 ng/mL	6	0 ng/mL	MI of ΔEx3 + SHP2 at late activtivation (90 min)	1-way anova	0.780962	0.171708	3	3	nsd	no statistical difference (nsd)
25 ng/mL	7	0 ng/mL	MI of ΔEx3 + SHP2 at late activtivation (90 min)	1-way anova	0.607275	0.321534	3	3	nsd	no statistical difference (nsd)
50 ng/mL	8	0 ng/mL	MI of ΔEx3 + SHP2 at late activtivation (90 min)	1-way anova	0.454084	0.560141	2	3	nsd	no statistical difference (nsd)
75 ng/mL	9	0 ng/mL	MI of ΔEx3 + SHP2 at late activtivation (90 min)	1-way anova	0.206751	0.86897	3	3	nsd	non-statistical trend observable
100 ng/mL	10	0 ng/mL	MI of ΔEx3 + SHP2 at late activtivation (90 min)	1-way anova	0.301082	0.808664	2	3	nsd	non-statistical trend observable
150 ng/mL	11	0 ng/mL	MI of ΔEx3 + SHP2 at late activtivation (90 min)	1-way anova	0.378553	0.571128	3	3	nsd	no statistical difference (nsd)
										no statistical difference (nsd)

## Sheet: supplT2.4_DataTable
	raw data MI (bit) @ 90 min				normalized data MI (/) @ 90 min
c(Hy-IL-6) [ng/mL]	WT	ΔEx3	ΔEx3 + SHP2		WT	ΔEx3	ΔEx3 + SHP2
0	0.31202	0.68759	0.21904		-0.700305	0.194725	-0.710163
0	0.35972	0.65011	0.30465		1.14525	0.157245	1.14359
0	0.31862	0.17242	0.23182		-0.444945	-0.320445	-0.433431
0		0.46134				-0.031525
0.5	0.26017	0.66787	0.23948		-1.03528	0.183582	-0.504133
0.5	0.29338	0.62721	0.31739		0.0747605	0.142922	1.15173
0.5	0.31988	0.489	0.23273		0.960522	0.004712	-0.647594
0.5		0.37728				-0.107008
0.5		0.26008				-0.224208
1	0.30756	0.65894	0.22105		0.407733	0.132352	-0.882528
1	0.22886	0.63455	0.29737		-1.13945	0.107962	1.08613
1	0.32404	0.44875	0.24737		0.731717	-0.0778375	-0.203607
1		0.36411				-0.162477
2.5	0.37946	0.67424	0.29263		0.0113864	0.1154	0
2.5	0.40104	0.62725			0.994258	0.06841
2.5	0.35713	0.50682			-1.00564	-0.05202
2.5		0.42705				-0.13179
5	0.33455	0.7231	0.22629		-0.8073	0.223044	-0.01324
5	0.42297	0.63095	0.25277		1.11863	0.130894	0.01324
5	0.35732	0.5184			-0.311332	0.018344
5		0.26931				-0.230746
5		0.35852				-0.141536
10	0.31582	0.72886	0.22452		-1.12643	1.55535	-0.01998
10	0.38302	0.59947	0.26448		0.783155	0.807975	0.01998
10	0.36754	0.44674			0.34327	-0.0742137
10		0.3545				-0.607004
10		0.26828				-1.10502
10		0.35968				-0.577084
17.5	0.32277	0.73765	0.22909		0.004515	0.316322	-1.07011
17.5	0.31374	0.58807	0.2559		-0.004515	0.166742	0.91076
17.5		0.22175	0.24573			-0.199578	0.159346
17.5		0.24372				-0.177608
17.5		0.31545				-0.105878
25	0.31834	0.70174	0.23194		-1.04309	0.304152	-0.18153
25	0.40435	0.32061	0.21744		0.950459	-0.0769775	-0.8968
25	0.36734	0.32437	0.25748		0.0926354	-0.0732175	1.07833
25		0.24363				-0.153958
50	0.28443	0.64703	0.21149		-1.13916	0.277838	-0.01012
50	0.38451	0.28044	0.23173		0.733084	-0.088752	0.01012
50	0.36703	0.29367			0.406077	-0.075522
50		0.27204				-0.097152
50		0.35278				-0.016412
75	0.25475	0.62071	0.20462		-1.0298	0.203538	-1.13337
75	0.44114	0.58952	0.21361		0.967264	0.172348	0.375366
75	0.3567	0.26752	0.21589		0.0625366	-0.149652	0.758005
75		0.30031				-0.116862
75		0.3078				-0.109372
100	0.25245	0.62858	0.21515		-0.05634	0.248246	0.00666
100	0.36513	0.26039	0.20183		0.05634	-0.119944	-0.00666
100		0.30318				-0.077154
100		0.28373				-0.096604
100		0.42579				0.045456
150	0.2499	0.60608	0.21172		-1.05596	0.223008	-0.600599
150	0.45799	0.22911	0.21262		0.932591	-0.153962	-0.553785
150	0.37331	0.37347	0.24546		0.123371	-0.009602	1.15438
150		0.27388				-0.109192
150		0.43282				0.049748
