# Supplementary material for: The tyrosine phosphatase SHP2 increases robustness and information transfer within IL-6-induced JAK/STAT signalling
Source: Cell Commun Signal. 2021 Sep 16;19:94. doi: 10.1186/s12964-021-00770-7 (PMC8444181; doi:10.1186/s12964-021-00770-7)
Supplement: Supplementary file 5 — Additional file 4.Table 3 (Suppl_Table_3 _Fiebelkow.xlsx), statistics for Fig. 5b. [file 12964_2021_770_MOESM4_ESM.xlsx]

## Sheet: supplT3.1_Normality
genotype(s)	data set	test	p-value	result	n
all	log10[ (pY)Stat3 - Alexa 488 ]	Kolomogorov - Smirnov	0.661185	data follows normal distribution characteristics	39
ctrl	log10[ (pY)Stat3 - Alexa 488 ]	Kolomogorov - Smirnov	0.857905	data follows normal distribution characteristics	19
U0 +	log10[ (pY)Stat3 - Alexa 488 ]	Kolomogorov - Smirnov	0.355392	data follows normal distribution characteristics	20

## Sheet: supplT3.2_VarianceAnalysis
Variance Test: N-way Anova
Hypothesis: Factor has influence on (pY)Stat3 - Alexa 488 if p-value<0.05
Data-Treatment: original Data grouped according to Genotype and c(Hy-IL-6)
Source	Sum Sq.	d.f.	Mean Sq.	F-value	p (F>Fcrit)	result
Genotype	0.0231077	1	0.0231077	3.40047	0.0754174	genotype has no detectable effect on data variance
c(Hy-IL-6)	2.05513	4	0.513783	75.607	6.49192e-15	c(Hy-IL-6) has effect on data variance
Genotype x c(Hy-IL-6)	0.00770665	4	0.00192666	0.283523	0.886248	no combinatoric effects detected
Error	0.197068	29	0.00679544
Total	2.27725	38

## Sheet: supplT3.3_Post-Hoc-Tests
genotype	vs.	genotype (control)	data set	variance test	p-value	effect size |dunb|	n	n(control)	dMI (bit)	result		p crit	d crit	legend	legend (Cohen 1962, 1988)
U0 +	vs.	ctrl	log10((pY)Stat3 - Alexa 488)	1-way anova	0.72969	0.0259069	20	19	nsd	no statistical difference (nsd)		>0,05	<0,2	no statistical difference (nsd)
												0.05	<0,2	statistical trend observable
												0.05	0,2	merely statistical different	small
												0.05	0.5	subtle statistical difference	medium
c(Hy-IL-6)	vs.	ccontrol(Hy-IL-6)	data set	variance test	p-value	effect size |dunb|	n	n(control)	dMI (bit)	result		0.05	0.8	obvious statistical difference	large
1 ng/mL		0 ng/mL	log10((pY)Stat3 - Alexa 488) of ctrl	1-way anova	0.00133929	2.90688	4	3	large	obvious statistical difference		>0,05	0.8	non-statistical trend observable
5 ng/mL		0 ng/mL	log10((pY)Stat3 - Alexa 488) of ctrl	1-way anova	0.000337449	3.86841	4	3	large	obvious statistical difference
17,5 ng/mL		0 ng/mL	log10((pY)Stat3 - Alexa 488) of ctrl	1-way anova	0.000159432	4.5288	4	3	large	obvious statistical difference
50 ng/mL		0 ng/mL	log10((pY)Stat3 - Alexa 488) of ctrl	1-way anova	0.00016414	4.49415	4	3	large	obvious statistical difference
1 ng/mL		0 ng/mL	log10((pY)Stat3 - Alexa 488) of U0 +	1-way anova	0.00257061	2.02199	4	4	large	obvious statistical difference
5 ng/mL		0 ng/mL	log10((pY)Stat3 - Alexa 488) of U0 +	1-way anova	0.000117334	3.60412	4	4	large	obvious statistical difference
17,5 ng/mL		0 ng/mL	log10((pY)Stat3 - Alexa 488) of U0 +	1-way anova	3.86886e-05	4.38081	4	4	large	obvious statistical difference
50 ng/mL		0 ng/mL	log10((pY)Stat3 - Alexa 488) of U0 +	1-way anova	0.000114807	3.6181	4	4	large	obvious statistical difference

## Sheet: supplT3.4_DataTable
	raw data (pY)Stat3 - Alexa 488			log10 data (pY)Stat3 - Alexa 488			normalized log10 data (pY)Stat3 - Alexa 488
c(Hy-IL-6) [ng/mL]	ctrl	U0 +		ctrl	U0 +		ctrl	U0 +
0	409	565		2.61172	2.75205		0.011551	1.01135
0	366	524		2.56348	2.71933		-0.0366912	0.601757
0	422	376		2.62531	2.57519		0.0251402	-1.20279
0		435			2.63849			-0.410314
1	694	742		2.84136	2.8704		-0.515222	-0.417779
1	818	821		2.91275	2.91434		0.544964	1.00879
1	632	702		2.80072	2.84634		-1.11875	-1.19915
1	890	798		2.94939	2.902		1.08901	0.608141
5	1117	1392		3.04805	3.14364		-0.692848	-0.400134
5	1215	1698		3.08458	3.22994		-0.315658	0.652847
5	1173	1193		3.0693	3.07664		-0.473443	-1.21763
5	1814	1801		3.25864	3.25551		1.48195	0.964916
17.5	1600	1998		3.20412	3.3006		0.108842	0.341271
17.5	1565	2002		3.19451	3.30146		0.00800574	0.352279
17.5	1180	1438		3.07188	3.15776		-1.27934	-1.46903
17.5	2016	2162		3.30449	3.33486		1.16249	0.775483
50	1957	2013		3.29159	3.30384		0.565756	0.431405
50	1661	1849		3.22037	3.26694		-0.127254	0.082151
50	1243	1285		3.09447	3.1089		-1.3523	-1.41334
50	2125	2256		3.32736	3.35334		0.913794	0.899784
