# Supplementary material for: The tyrosine phosphatase SHP2 increases robustness and information transfer within IL-6-induced JAK/STAT signalling
Source: Cell Commun Signal. 2021 Sep 16;19:94. doi: 10.1186/s12964-021-00770-7 (PMC8444181; doi:10.1186/s12964-021-00770-7)
Supplement: Supplementary file 6 — Additional file 5.Table 4 (Suppl_Table_4 _Fiebelkow.xlsx), statistics for Fig. 5c. [file 12964_2021_770_MOESM5_ESM.xlsx]

## Sheet: supplT4.1_Normality
genotype(s)	data set	test	p-value	result	n
all	Mutual Information (MI)	Kolomogorov - Smirnov	0.745219	data follows normal distribution characteristics	39
ctrl	Mutual Information (MI)	Kolomogorov - Smirnov	0.914002	data follows normal distribution characteristics	19
U0 +	Mutual Information (MI)	Kolomogorov - Smirnov	0.286117	data follows normal distribution characteristics	20

## Sheet: supplT4.2_VarianceAnalysis
Variance Test: N-way Anova
Hypothesis: Factor has influence on MI if p-value<0.05
Data-Treatment: original Data grouped according to Genotype and c(Hy-IL-6)
Source	Sum Sq.	d.f.	Mean Sq.	F-value	p (F>Fcrit)	result
Genotype	0.00199757	1	0.00199757	0.282044	0.599409	genotype has no detectable effect on data variance
c(Hy-IL-6)	1.20769	4	0.301923	42.6297	9.59108e-12	c(Hy-IL-6) has effect on data variance
Genotype x c(Hy-IL-6)	0.0495385	4	0.0123846	1.74863	0.166395	no combinatoric effects detected
Error	0.205391	29	0.00708246
Total	1.4796	38

## Sheet: supplT4.3_Post-Hoc-Tests
genotype	vs.	genotype (control)	data set	variance test	p-value	effect size |dunb|	n	n(control)	dMI (bit)	result		p crit	d crit	legend	legend (Cohen 1962, 1988)
U0 +	vs.	ctrl	MI	1-way anova	0.683663	0.0304644	20	19	nsd	no statistical difference (nsd)		>0,05	<0,2	no statistical difference (nsd)
												0.05	<0,2	statistical trend observable
												0.05	0,2	merely statistical different	small
												0.05	0.5	subtle statistical difference	medium
c(Hy-IL-6)	vs.	ccontrol(Hy-IL-6)	data set	variance test	p-value	effect size |dunb|	n	n(control)	dMI (bit)	result		0.05	0.8	obvious statistical difference	large
1 ng/mL		0 ng/mL	MI of ctrl	1-way anova	0.103225	0.902977	4	3	nsd	non-statistical trend observable		>0,05	0.8	non-statistical trend observable
5 ng/mL		0 ng/mL	MI of ctrl	1-way anova	0.00379748	2.27129	4	3	large	obvious statistical difference
17,5 ng/mL		0 ng/mL	MI of ctrl	1-way anova	0.000730964	3.29362	4	3	large	obvious statistical difference
50 ng/mL		0 ng/mL	MI of ctrl	1-way anova	0.000453867	3.69086	4	3	large	obvious statistical difference
1 ng/mL		0 ng/mL	MI of U0 +	1-way anova	0.808967	0.103147	4	4	nsd	no statistical difference (nsd)
5 ng/mL		0 ng/mL	MI of U0 +	1-way anova	0.0077101	1.60454	4	4	large	obvious statistical difference
17,5 ng/mL		0 ng/mL	MI of U0 +	1-way anova	0.000126978	3.55381	4	4	large	obvious statistical difference
50 ng/mL		0 ng/mL	MI of U0 +	1-way anova	1.74165e-05	5.03054	4	4	large	obvious statistical difference

## Sheet: supplT4.4_DataTable
	raw data MI (bit)			normalized data MI (/)
c(Hy-IL-6) [ng/mL]	ctrl	U0 +		ctrl	U0 +
0	0.3311	0.234		0.0392267	-1.38661
0	0.26965	0.26264		-0.0222233	-0.0215671
0	0.27487	0.2822		-0.0170033	0.910702
0		0.27353			0.497472
1	0.34653	0.18473		-0.412008	-1.10217
1	0.37967	0.33962		0.12005	0.81835
1	0.45463	0.3442		1.32352	0.875139
1	0.30794	0.22593		-1.03156	-0.59132
5	0.46757	0.35504		-1.40554	-1.31172
5	0.70898	0.6665		0.951975	0.980568
5	0.62575	0.60504		0.139184	0.528233
5	0.64369	0.50649		0.314379	-0.197078
17.5	0.55891	0.6269		-1.48334	-1.07685
17.5	0.72509	0.83022		0.436566	0.798964
17.5	0.71746	0.67601		0.348415	-0.623764
17.5	0.74775	0.84135		0.698362	0.901649
50	0.59447	0.70843		-0.488739	0.0810849
50	0.61021	0.75605		-0.240566	0.779009
50	0.57858	0.60504		-0.739277	-1.43421
50	0.71861	0.74207		1.46858	0.574117
