# Supplementary material for: The tyrosine phosphatase SHP2 increases robustness and information transfer within IL-6-induced JAK/STAT signalling
Source: Cell Commun Signal. 2021 Sep 16;19:94. doi: 10.1186/s12964-021-00770-7 (PMC8444181; doi:10.1186/s12964-021-00770-7)
Supplement: Supplementary file 7 — Additional file 6.Table 5 (Suppl_Table_5_Fiebelkow.xlsx), statistics for Fig. 6a. [file 12964_2021_770_MOESM6_ESM.xlsx]

## Sheet: supplT5.1_Normality
genotype(s)	data set	test	p-value	result	n
all	CC	Kolomogorov - Smirnov	0.538224	data follows normal distribution characteristics	21
WT	CC	Kolomogorov - Smirnov	0.977473	data follows normal distribution characteristics	6
ΔEx3	CC	Kolomogorov - Smirnov	0.494912	data follows normal distribution characteristics	9
ΔEx3 + SHP2	CC	Kolomogorov - Smirnov	0.884263	data follows normal distribution characteristics	6

## Sheet: supplT5.2_VarianceAnalysis
Variance Test: N-way Anova
Hypothesis: Factor has influence on CC if p-value<0.05
Data-Treatment: original Data grouped according to Genotype and activation time (Hy-IL-6)
Source	Sum Sq.	d.f.	Mean Sq.	F-value	p (F>Fcrit)	result
Genotype	0.128984	2	0.0644919	5.04461	0.0211121	genotype has effect on data variance
activation time (Hy-IL-6)	0.470243	1	0.470243	36.7828	2.16425e-05	activation time (Hy-IL-6) has effect on data variance
Genotype x activation time (Hy-IL-6)	0.159952	2	0.079976	6.25579	0.0105759	combinatoric effects detected
Error	0.191765	15	0.0127843
Total	0.943495	20

## Sheet: supplT5.3_Post-Hoc-Tests
genotype	vs.	genotype (control)	data set	variance test	p-value	effect size |dunb|	n	n(control)	dCC (bit)	result		p crit	d crit	legend	legend (Cohen 1962, 1988)
ΔEx3	vs.	WT	CC at early activtivation (15 min)	1-way anova	0.0367082	2.5199	3	3	-0.393	obvious statistical difference		>0,05	<0,2	no statistical difference (nsd)
ΔEx3 + SHP2	vs.	WT	CC at early activtivation (15 min)	1-way anova	0.271163	1.04147	3	3	nsd	non-statistical trend observable		0.05	<0,2	statistical trend observable
ΔEx3 + SHP2	vs.	ΔEx3	CC at early activtivation (15 min)	1-way anova	0.0111724	3.64043	3	3	0.224667	obvious statistical difference		0.05	0,2	merely statistical different	small
												0.05	0.5	subtle statistical difference	medium
ΔEx3	vs.	WT	CC at late activtivation (90 min)	1-way anova	0.638559	0.347069	6	3	nsd	no statistical difference (nsd)		0.05	0.8	obvious statistical difference	large
ΔEx3 + SHP2	vs.	WT	CC at late activtivation (90 min)	1-way anova	0.0694856	2.01083	3	3	nsd	non-statistical trend observable		>0,05	0.8	non-statistical trend observable
ΔEx3 + SHP2	vs.	ΔEx3	CC at late activtivation (90 min)	1-way anova	0.371734	0.674766	3	6	nsd	no statistical difference (nsd)
at(Hy-IL-6)	vs.	at(Hy-IL-6)	data set	variance test	p-value	effect size |dunb|	n	n(control)	dCC (bit)	result
15 min	vs.	90 min	CC of WT	1-way anova	0.0145023	3.37155	3	3	0.544667	obvious statistical difference
15 min	vs.	90 min	CC of ΔEx3	1-way anova	0.166459	1.09189	3	6	nsd	non-statistical trend observable
15 min	vs.	90 min	CC of ΔEx3 + SHP2	1-way anova	0.0033943	5.08139	3	3	0.27	obvious statistical difference

## Sheet: supplT5.4_DataTable
	raw data CC (bit)				normalized data CC (/)
activation time (Hy-IL-6) [min]	WT	ΔEx3	ΔEx3 + SHP2		WT	ΔEx3	ΔEx3 + SHP2
15	0.799	0.269	0.413		0.78718	0.736614	-0.636386
15	0.702	0.185	0.547		0.338025	-1.1384	1.15261
15	0.386	0.254	0.422		-1.12521	0.40179	-0.516229
90	0.165	0.006	0.197		1.08218	-0.967607	1.0507
90	0.07	0.017	0.185		-0.192288	-0.875982	-0.940102
90	0.018	0.192	0.19		-0.889893	0.581675	-0.1106
90		0.021				-0.842665
90		0.233				0.923183
90		0.264				1.1814
