# Supplementary material for: The tyrosine phosphatase SHP2 increases robustness and information transfer within IL-6-induced JAK/STAT signalling
Source: Cell Commun Signal. 2021 Sep 16;19:94. doi: 10.1186/s12964-021-00770-7 (PMC8444181; doi:10.1186/s12964-021-00770-7)
Supplement: Supplementary file 8 — Additional file 7.Table 6 (Suppl_Table_6 _Fiebelkow.xlsx), statistics for Fig. 5b. [file 12964_2021_770_MOESM7_ESM.xlsx]

## Sheet: supplT6.1_Normality
genotype(s)	data set	test	p-value	result	n
all	Channel Capacity (CC)	Kolomogorov - Smirnov	0.962262	data follows normal distribution characteristics	6
Ctrl	Channel Capacity (CC)	Kolomogorov - Smirnov	0.823563	data follows normal distribution characteristics	3
U0 +	Channel Capacity (CC)	Kolomogorov - Smirnov	0.933383	data follows normal distribution characteristics	3

## Sheet: supplT6.2_VarianceAnalysis
Variance Test: N-way Anova
Hypothesis: Factor has influence on Channel Capacity (CC) if p-value<0.05
Data-Treatment: original Data grouped according to Genotype
Source	Sum Sq.	d.f.	Mean Sq.	F-value	p (F>Fcrit)	result
Genotype	0.031104	1	0.031104	1.1154	0.350476	genotype has no detectable effect on data variance
Error	0.111544	4	0.027886
Total	0.142648	5

## Sheet: supplT6.3_Post-Hoc-Tests
genotype	vs.	genotype (control)	data set	variance test	p-value	effect size |dunb|	n	n(control)	dMI (bit)	result		p crit	d crit	legend	legend (Cohen 1962, 1988)
U0	vs.	ctrl	Channel Capacity (CC)	1-way anova	0.350476	0.862322	3	3	nsd	no statistical difference (nsd)		>0,05	<0,2	no statistical difference (nsd)
												0.05	<0,2	statistical trend observable
												0.05	0,2	merely statistical different	small
												0.05	0.5	subtle statistical difference	medium
												0.05	0.8	obvious statistical difference	large
												>0,05	0.8	non-statistical trend observable

## Sheet: supplT6.4_DataTable
raw data (CC)			mean centered data (CC)
ctrl	U0 +		ctrl	U0 +
0.799	0.874		0.78718	1.05685
0.702	0.761		0.338025	-0.125567
0.386	0.684		-1.12521	-0.931286
